# Supplementary material for: Therapeutic Effects of microRNAs on Nonalcoholic Fatty Liver Disease (NAFLD) and Nonalcoholic Steatohepatitis (NASH): A Systematic Review and Meta-Analysis
Source: Int J Mol Sci. 2023 May 23;24(11):9168. doi: 10.3390/ijms24119168 (PMC10252239; doi:10.3390/ijms24119168)
Supplement: Supplementary file 1 [file ijms-24-09168-s001.zip]

Archive with 2 entries (2 files):
- Supplementary Table S1 Studies included in this systematic review.pdf
- Supplementary Table S2 Models and treatment results are included in this systematic review.pdf
